# Supplementary material for: Invention of 3Mint for feature grouping and scoring in multi-omics
Source: Front Genet. 2023 Mar 15;14:1093326. doi: 10.3389/fgene.2023.1093326 (PMC10050723; doi:10.3389/fgene.2023.1093326)
Supplement: Supplementary file 1 [file Table2.XLSX]

## Sheet: group1
hsa-miR-20a_cg02370232
Category	Term	Count	%	PValue	Genes	List Total
GOTERM_CC_DIRECT	GO:0005654~nucleoplasm	7	0.5	0.025	ZNF232, FOXC1, BCL11A, RNF8, PIMREG, AURKB, SRSF12	14
GOTERM_BP_DIRECT	GO:0051301~cell division	3	0.214286	0.026	RNF8, PIMREG, AURKB	14
WIKIPATHWAYS	WP3878~ATM signaling in development and disease	2	0.285714	0.033	RNF8, AURKB	7
GOTERM_MF_DIRECT	GO:0000978~RNA polymerase II core promoter proximal region sequence-specific DNA binding	4	0.266667	0.056	ZNF232, FOXC1, BCL11A, OTX1	15
GOTERM_MF_DIRECT	GO:0003700~transcription factor activity, sequence-specific DNA binding	3	0.2	0.062	FOXC1, BCL11A, OTX1	15

## Sheet: group2
hsa-miR-20a_cg06282596
Category	Term	Count	%	PValue	Genes	List Total
GOTERM_CC_DIRECT	GO:0005654~nucleoplasm	7	50	0.0160796	ZNF232, FOXC1, BCL11A, RNF8, PIMREG, AURKB, SRSF12	13
GOTERM_BP_DIRECT	GO:0051301~cell division	3	21.4286	0.0226576	RNF8, PIMREG, AURKB	13
WIKIPATHWAYS	WP3878~ATM signaling in development and disease	2	14.2857	0.0279312	RNF8, AURKB	6
GOTERM_MF_DIRECT	GO:0000978~RNA polymerase II core promoter proximal region sequence-specific DNA binding	4	28.5714	0.0458472	ZNF232, FOXC1, BCL11A, OTX1	14
GOTERM_MF_DIRECT	GO:0003700~transcription factor activity, sequence-specific DNA binding	3	21.4286	0.0541663	FOXC1, BCL11A, OTX1	14
GOTERM_BP_DIRECT	GO:0006357~regulation of transcription from RNA polymerase II promoter	4	28.5714	0.0845676	ZNF232, FOXC1, BCL11A, OTX1	13
GOTERM_MF_DIRECT	GO:0046872~metal ion binding	5	35.7143	0.0996488	ZNF232, BCL11A, RASAL1, FAHD2A, AURKB	14

## Sheet: group3
hsa-miR-17_cg06282596
Category	Term	Count	%	PValue	Genes	List Total
GOTERM_CC_DIRECT	GO:0005654~nucleoplasm	10	58.8235	0.000579252	ZNF232, PM20D2, BCL11A, RNF8, CDCA7, TAF4B, E2F3, PIMREG, AURKB, SRSF12	16
GOTERM_BP_DIRECT	GO:0051301~cell division	4	23.5294	0.00294017	RNF8, CDCA7, PIMREG, AURKB	16
GOTERM_BP_DIRECT	GO:0043486~histone exchange	2	11.7647	0.00773352	RNF8, ANP32E	16
GOTERM_MF_DIRECT	GO:0042393~histone binding	3	17.6471	0.00967753	RNF8, ANP32E, L3MBTL4	16
WIKIPATHWAYS	WP3878~ATM signaling in development and disease	2	11.7647	0.0334252	RNF8, AURKB	7
GOTERM_BP_DIRECT	GO:0006367~transcription initiation from RNA polymerase II promoter	2	11.7647	0.0343635	TAF4B, E2F3	16
REACTOME_PATHWAY	R-HSA-6804756~Regulation of TP53 Activity through Phosphorylation	2	11.7647	0.0653144	TAF4B, AURKB	9
REACTOME_PATHWAY	R-HSA-1640170~Cell Cycle	3	17.6471	0.0866846	RNF8, E2F3, AURKB	9

## Sheet: group4
hsa-miR-17_cg02370232
Category	Term	Count	%	PValue	Genes	List Total
GOTERM_CC_DIRECT	GO:0005654~nucleoplasm	8	53.3333	0.00558604	ZNF232, BCL11A, RNF8, TAF4B, DZIP1, PIMREG, AURKB, SRSF12	14
GOTERM_BP_DIRECT	GO:0051301~cell division	3	20	0.0264311	RNF8, PIMREG, AURKB	14
WIKIPATHWAYS	WP3878~ATM signaling in development and disease	2	13.3333	0.0334252	RNF8, AURKB	7
REACTOME_PATHWAY	R-HSA-6804756~Regulation of TP53 Activity through Phosphorylation	2	13.3333	0.0731761	TAF4B, AURKB	10
GOTERM_MF_DIRECT	GO:0042803~protein homodimerization activity	3	20	0.0853805	BCL11A, ODC1, RNF8	14
GOTERM_MF_DIRECT	GO:0046872~metal ion binding	5	33.3333	0.0996488	ZNF232, BCL11A, RASAL1, DZIP1, AURKB	14

## Sheet: group5
hsa-miR-19a_cg06282596
Category	Term	Count	%	PValue	Genes	List Total
GOTERM_CC_DIRECT	GO:0005654~nucleoplasm	8	72.7273	0.000673105	BCL11A, RNF8, CDCA7, CDK2AP1, E2F3, PIMREG, AURKB, SRSF12	11
GOTERM_BP_DIRECT	GO:0051301~cell division	4	36.3636	0.000834667	RNF8, CDCA7, PIMREG, AURKB	11
GOTERM_BP_DIRECT	GO:0007049~cell cycle	3	27.2727	0.0142457	RNF8, CDK2AP1, PIMREG	11
WIKIPATHWAYS	WP3878~ATM signaling in development and disease	2	18.1818	0.0279312	RNF8, AURKB	6
GOTERM_CC_DIRECT	GO:0005634~nucleus	7	63.6364	0.0416062	BCL11A, RNF8, CDCA7, CDK2AP1, E2F3, L3MBTL4, AURKB	11
REACTOME_PATHWAY	R-HSA-1640170~Cell Cycle	3	27.2727	0.0504929	RNF8, E2F3, AURKB	7
GOTERM_CC_DIRECT	GO:0030496~midbody	2	18.1818	0.0863607	RNF8, AURKB	11
GOTERM_MF_DIRECT	GO:0042393~histone binding	2	18.1818	0.0960842	RNF8, L3MBTL4	11
